# Supplementary material for: Multi-omics analysis of lactate metabolism gene regulation in Clonorchis sinensis-associated hepatocellular carcinoma
Source: Parasit Vectors. 2025 Jul 27;18:301. doi: 10.1186/s13071-025-06947-0 (PMC12302829; doi:10.1186/s13071-025-06947-0)
Supplement: Supplementary file 2 — Supplementary material 2. [file 13071_2025_6947_MOESM2_ESM.xlsx]

## Sheet: Table S1
Table S1 The clinical retrospective information of all patients
Characteristics		Clonorchis sinensis non-infected HCC	Clonorchis sinensis infected HCC
		(n = 1403)	(n = 93)
Sex	Male	1218	89
	Female	185	4
Age
	<60	1045	74
	≥60	358	19
Serum LDH (U/L)
	<220	710	37
	≥220	693	56
BCLC stage
	A	796	40
	B	276	21
	C	331	32
Metastasis
	Absent	802	40
	Present	601	53
liver cirrhosis
	Absent	493	32
	Present	910	61

## Sheet: Table S2
Table S2 Differentially expressed LMRGs identified between Cs+_T and Cs-_T
	baseMean	log2FoldChange	lfcSE	stat	pvalue	padj	sig
LDHB	67.0124149287712	1.31267278163009	0.586410975880399	2.23849	0.0251893769450189	0.319740781574786	up
MT-ND1	267561.983563299	1.11587311216352	0.492122503904507	2.26747019961528	0.023361517354271	0.312400446203191	up
SPP1	18447.5960735981	3.70051029207615	0.955622231651695	3.87235684720332	0.000107787984833567	0.0259782854459192	up
OBSCN	250.124783889683	-2.45702	0.687404637132991	-3.57434	0.000351113714535086	0.0515021217552938	down
NDUFS3	9.63018290618129	2.52725850809878	0.971591570119626	2.60115318599111	0.0092910955919711	0.212495412412705	up
SCO2	20.1274835621154	-1.69149	0.738091015521178	-2.2917	0.0219227567199426	0.305916226146574	down
AMPD1	2.78906634382381	-4.95411	1.96073319179568	-2.52666	0.0115151442496347	NA	down
SERAC1	484.167263167113	1.12514170660528	0.486467567603844	2.31288123100847	0.020729170022618	0.298298717943516	up

## Sheet: Table S3
Table S3 Differential chromatin accessibility regions in promoters of LMRGs identified between Cs+_T and Cs-_T
	baseMean	log2FoldChange	lfcSE	stat	pvalue	padj	sig
1:18900277-18900695	33.7308947902913	1.13220446859494	0.556573664806722	2.03424010187064	0.0419273931018278	0.806324955229173	up
1:23825882-23826133	14.9874248173156	-1.53839	0.668761765097927	-2.30036	0.0214280592581159	0.806324955229173	down
1:32798924-32799495	34.0919159410472	-1.29223	0.552037970610554	-2.34083	0.0192407191299861	0.806324955229173	down
1:42955796-42956047	20.9788156138979	-1.70267	0.703119858556253	-2.4216	0.0154525292817711	0.806324955229173	down
1:161198926-161199306	47.4284118028048	-1.45318	0.700010600492918	-2.07594	0.0378997897880783	0.806324955229173	down
1:196690629-196690850	13.4650097675983	-1.42287	0.577832699265405	-2.46243	0.0137997889621184	0.806324955229173	down
1:226939385-226940580	416.143479172025	-1.22862	0.502760282888107	-2.44376	0.014535184301217	0.806324955229173	down
1:228165189-228166809	530.32420902556	-1.06141	0.531304085293157	-1.99774	0.0457450862068473	0.806324955229173	down
1:228212987-228213225	17.2089086653058	-1.87512	0.71137416281405	-2.63591	0.00839130594062991	0.806324955229173	down
1:228372550-228373017	55.9684847826789	-1.51448	0.647286369644256	-2.33974	0.0192974217383601	0.806324955229173	down
1:244834791-244836007	276.525543321782	-1.3274	0.532513320020671	-2.49271	0.0126772825047284	0.806324955229173	down
11:10458952-10459485	57.6971389021244	-1.16393	0.475175894587643	-2.44947	0.0143066285951395	0.806324955229173	down
11:10495095-10495305	16.245989194201	1.21303761711888	0.587587961490437	2.06443578939563	0.0389764160788111	0.806324955229173	up
11:34975554-34975806	12.8144850007883	1.25200093145448	0.593834697771478	2.10833239646141	0.0350022475689468	0.806324955229173	up
11:35352253-35352512	9.43088546321879	1.58328251070043	0.724252556131219	2.18609171247933	0.0288088962009395	0.806324955229173	up
11:67613817-67614604	93.7111526841452	-1.09156	0.511734767350021	-2.13306	0.0329201180765129	0.806324955229173	down
12:7933253-7933596	39.9569714093866	-1.19296	0.529274193787936	-2.25396	0.0241986371163403	0.806324955229173	down
12:109573018-109573944	191.604721711881	-1.15858	0.517626251052559	-2.23825	0.025204642934068	0.806324955229173	down
16:66524859-66525166	31.7464449130492	-1.12639	0.467660282102247	-2.40857	0.0160149566093634	0.806324955229173	down
17:44269545-44269795	12.676782939059	1.35351334899081	0.64889187911836	2.08588424751102	0.0369891095289863	0.806324955229173	up
17:81704335-81704681	33.6763935858035	1.30562141198695	0.593860508000733	2.19853213742467	0.0279112069805207	0.806324955229173	up
18:9118465-9118701	14.8089732966816	-1.39517	0.603944503171457	-2.31009	0.0208830793503761	0.806324955229173	down
19:14574206-14574599	57.1919249327245	-1.44106	0.50599742163059	-2.84796	0.0044001015136961	0.806324955229173	down
19:17340387-17341093	104.745250063636	-1.81948	0.578917753259975	-3.1429	0.00167283749837676	0.806324955229173	down
2:11822766-11823154	29.2510238190107	1.14287520282706	0.569266447273055	2.00762790131361	0.0446828473510778	0.806324955229173	up
22:38190634-38190834	15.3465369397792	1.58904777604517	0.728364795606907	2.18166471750066	0.0291342866994317	0.806324955229173	up
22:38191158-38191405	14.3904214663773	2.07565040825068	0.659816617739181	3.14579892722733	0.00165633835441116	0.806324955229173	up
22:50525359-50526637	276.61619899704	-1.09647	0.524774832873018	-2.08941	0.0366711701230006	0.806324955229173	down
22:50526839-50527198	119.78766928972	-1.11212	0.521509757234369	-2.13249	0.0329662957412095	0.806324955229173	down
3:43090746-43091217	20.2024654799509	-1.57825	0.630806537131954	-2.50196	0.0123507058501012	0.806324955229173	down
4:39466791-39467042	26.5465786756945	1.40575699894847	0.683648813221989	2.05625603637522	0.0397578435118921	0.806324955229173	up
4:39469371-39469760	68.1553629526987	1.51867800370912	0.671473929942066	2.26170806637296	0.0237154460356034	0.806324955229173	up
4:39469896-39470156	17.9357703607785	1.56725872240989	0.648503200712537	2.41673243969788	0.0156605238594811	0.806324955229173	up
4:118351829-118352294	38.1354592815752	-1.04341	0.527118646687735	-1.97947	0.0477635255126185	0.806324955229173	down
5:252576-252850	9.49323672030954	-1.54312	0.716006206686798	-2.15517	0.031148314696365	0.806324955229173	down
5:6604307-6604595	19.1652233118844	1.23279540592056	0.533824736290211	2.30936358342593	0.0209234140496324	0.806324955229173	up
5:80654412-80655314	176.742916268217	-1.17124	0.475937558088755	-2.46091	0.0138586948043998	0.806324955229173	down
7:44606073-44607206	360.307874861039	-1.00506	0.501664181209238	-2.00344	0.0451296726871233	0.806324955229173	down
7:138076248-138076579	19.0403808172366	1.32862450133974	0.642394470189008	2.06823776199198	0.0386176709830137	0.806324955229173	up
8:43092805-43094098	319.355424546361	-1.23272	0.566577084539249	-2.17574	0.0295746985990094	0.806324955229173	down
8:43124672-43125165	21.1090598239188	-2.09959	0.784257231604288	-2.67718	0.00742456265544115	0.806324955229173	down
8:73971595-73973016	565.176960297797	-1.12091	0.543192594523895	-2.06356	0.0390592803964751	0.806324955229173	down
8:80029581-80030641	445.264570007735	-1.14361	0.485675256258051	-2.35467	0.0185389941696106	0.806324955229173	down
8:93917352-93917953	110.09361853495	-1.36889	0.441671400890384	-3.09933	0.00193955795159938	0.806324955229173	down
8:94894508-94896346	382.718119286786	-1.23242	0.493442180616707	-2.49759	0.0125040770354419	0.806324955229173	down
8:95100397-95101572	115.166306913489	-1.08158	0.504622379901672	-2.14334	0.0320861553650387	0.806324955229173	down
8:102238322-102239934	1247.69018528899	-1.09051	0.524149206797971	-2.08053	0.0374769782645611	0.806324955229173	down
8:127737655-127737941	70.6636834850434	-1.16195	0.530557133982394	-2.19006	0.0285199690509922	0.806324955229173	down
8:143937650-143938059	63.423224530717	-1.29484	0.623436882501754	-2.07694	0.0378067881887095	0.806324955229173	down
8:143939529-143939816	74.7873859122946	-1.57703	0.593917917258258	-2.6553	0.00792370906296363	0.806324955229173	down
8:143941987-143942373	107.648946517527	-1.56403	0.523361058078867	-2.98844	0.00280410037735778	0.806324955229173	down
8:143942574-143942875	101.677953680329	-1.276	0.521492123425478	-2.44682	0.0144124257695948	0.806324955229173	down
8:143942994-143943583	224.710611425458	-1.20253	0.484247376340219	-2.4833	0.0130170739518047	0.806324955229173	down
8:143943906-143944144	63.5623829383956	-1.03694	0.462414113406454	-2.24245	0.0249322582489717	0.806324955229173	down
8:143952100-143953080	203.230317967488	-1.48461	0.447491302974367	-3.31762	0.000907872637885715	0.806324955229173	down
8:143953346-143954011	157.993781952176	-1.07488	0.451304586683396	-2.38171	0.0172322772572185	0.806324955229173	down
8:143970970-143971305	58.7768210826472	-1.2372	0.529711376597377	-2.33562	0.0195110637570263	0.806324955229173	down
8:143976485-143977575	214.243075109374	-1.43655	0.410971003930157	-3.49551	0.000473162671978185	0.806324955229173	down
8:144093504-144093826	26.2462837964142	-2.10356	0.703455475552084	-2.99032	0.00278687462899674	0.806324955229173	down
8:144094543-144095284	140.541024496346	-1.31283	0.424294227359471	-3.09416	0.00197370751231326	0.806324955229173	down
8:144097657-144097989	45.1650768108412	-1.14732	0.547060049708012	-2.09725	0.0359711727162416	0.806324955229173	down
9:4984294-4985721	359.158206263969	-1.12082	0.466499269707477	-2.40261	0.0162785419817877	0.806324955229173	down
9:5122625-5122973	10.3803002761857	-1.72813	0.745187247403898	-2.31906	0.0203917829021411	0.806324955229173	down
X:15335059-15335935	186.351814390082	-1.19851	0.538565297069358	-2.22537	0.026056284124105	0.806324955229173	down
X:19343448-19344471	181.964959958904	-1.04925	0.503421092193644	-2.08425	0.0371375892929428	0.806324955229173	down
X:47144591-47145541	163.28398540579	-1.13672	0.521040694463825	-2.18163	0.0291365106231309	0.806324955229173	down
X:53436085-53436311	16.8155712628308	-1.11203	0.563193304674625	-1.97451	0.0483237776657601	0.806324955229173	down
X:129557801-129558224	12.3534278328106	-1.40391	0.712983475251311	-1.96907	0.0489450893976107	0.806324955229173	down
X:154019833-154020694	60.3117791955852	-1.11614	0.461873033502523	-2.41656	0.0156678785394472	0.806324955229173	down
X:154021161-154021547	21.4677505366369	-1.24667	0.629906392933943	-1.97914	0.0477998861124759	0.806324955229173	down
X:154097650-154098194	65.0327102594271	-1.46693	0.543681085541386	-2.69815	0.00697267753367573	0.806324955229173	down

## Sheet: Table S4
Table S4 The gene activity score matrix in Cs+_T and Cs-_T
	row	baseMean	log2FoldChange	lfcSE	stat	pvalue	padj	sig
1	SLC5A12	112.172090528456	0.300687983950712	0.381860463272898	0.787428950809774	0.431030804747595	0.864254097345003	none
2	ACACB	753.821724713475	0.131793096995313	0.240062389345786	0.548995189769098	0.583008750922143	0.925269955160482	none
3	SLC16A3	569.203736628376	-0.0963088	0.263333314358187	-0.36573	0.71456668108771	0.956741999782708	none
4	SLC16A7	393.346855253704	0.05174267873603	0.230984993347622	0.224008832721698	0.822750430356498	0.979823646144654	none
5	LDHAL6A	24.1440924937274	-0.620576	0.608179674948215	-1.02038	0.30754733463751	0.792106721102541	none
6	LDHD	57.9030585424589	0.319305859198778	0.409921579047196	0.778943767588325	0.4360128402499	0.864254097345003	none
7	LDHB	150.974304888165	-0.00618552	0.383177391072717	-0.0161427	0.98712053792338	0.991512434403836	none
8	DNM1L	347.537717140026	-0.35771	0.251684171619819	-1.42127	0.15523952750703	0.709006686974384	none
9	FARS2	320.974817231736	-0.337238	0.341539559430954	-0.987406	0.323443599323504	0.797803769631676	none
10	COX11	234.582302467677	-0.00937806	0.291573316743425	-0.0321637	0.974341537033361	0.991512434403836	none
11	NDUFAF6	1901.6711596226	-0.484969	0.361270755763823	-1.3424	0.179467317640391	0.709006686974384	none
12	CYP27A1	242.024349215118	0.533866700525559	0.254462227478839	2.09801944207989	0.0359034279469609	0.478712372626145	up
13	ECHS1	116.428771957758	-0.344401	0.344752846852318	-0.99898	0.317804516079102	0.795176558368514	none
14	GCSH	249.138798189872	-0.49535	0.301493766198741	-1.64299	0.100386	0.665187253169911	none
15	HSD17B10	141.350113749201	-0.289391	0.306275842141008	-0.944871	0.344724592247593	0.803101198686299	none
16	KARS1	193.943360910293	-0.30252	0.263901996625525	-1.14634	0.251655938414898	0.738806424704286	none
17	NDUFB7	166.066943836316	-0.633532	0.27250670709983	-2.32483	0.0200810265640522	0.420368826623478	down
18	MECR	157.151867255716	-0.115542	0.334924189283302	-0.344979	0.730109910679221	0.971109790913924	none
19	COX16	216.327045050423	0.10767617731206	0.273157541205644	0.394190754671485	0.693440210962416	0.956237407145279	none
20	MRPL39	188.756519783666	-0.0319138	0.312241656042476	-0.102209	0.918591108099127	0.991512434403836	none
21	POLRMT	89.7426433988759	0.326972330880144	0.274668148360835	1.19042682171723	0.233878676214259	0.734230189821114	none
22	LYRM4	341.142116372643	0.00442184900214587	0.415673783991413	0.0106377865827526	0.991512434403836	0.991512434403836	none
23	SQOR	508.539415384461	0.010151013310649	0.229946105531395	0.0441451847474888	0.964788675649977	0.991512434403836	none
24	SDHB	310.187335778605	-0.0948688	0.28771772841949	-0.329729	0.741604903499237	0.972578467783707	none
25	SLC39A8	500.190598055066	-0.00417697	0.329557982026216	-0.0126745	0.989887518575227	0.991512434403836	none
26	TEFM	139.426627369821	0.143627008543121	0.277764062317428	0.51708276205647	0.605098386348636	0.925269955160482	none
27	COG8	24.9952764187057	-0.0782137	0.545684028449674	-0.143331	0.88602845618081	0.991512434403836	none
28	HPDL	39.8864312884378	0.549790250890022	0.400841637362484	1.37158967443505	0.170191210017011	0.709006686974384	none
29	SUCLG1	325.599146823563	0.348834646875381	0.25450154804474	1.37065825161133	0.170481514859875	0.709006686974384	none
30	LYRM7	281.121970397779	-0.153928	0.276909880487576	-0.555879	0.578293643298325	0.925269829277319	none
31	MTRFR	63.266709221702	0.279475368764956	0.520511555853636	0.536924426791289	0.591319817383182	0.925269955160482	none
32	SLC25A13	423.542922847935	0.246514967956608	0.236539475979965	1.04217263074299	0.297331649746178	0.792106721102541	none
33	TCIRG1	228.758682736329	-0.163706	0.240801818854777	-0.679838	0.496607223938706	0.880149795525046	none
34	RXYLT1	242.220800797477	0.0597855013322593	0.263149023677082	0.227192563730063	0.820274009806146	0.979823646144654	none
35	PITRM1	438.933584778422	-0.218477	0.232490781922071	-0.939724	0.347359277746503	0.803101198686299	none
36	POMT1	196.436599856389	0.1325269825944	0.276178670494713	0.479859586393862	0.631327239605689	0.930989477759542	none
37	KLF1	45.3962785306962	-0.0734643	0.448516381629766	-0.163794	0.869893251747542	0.991512434403836	none
38	B4GAT1	33.4021333284018	-0.0776361	0.459171835312749	-0.169079	0.865734866960097	0.991512434403836	none
39	CHEK2	40.9655149889292	0.170339644905205	0.397568873719974	0.428453171676572	0.668321220029587	0.943803257076916	none
40	LYST	758.618417845973	-0.370595	0.248908577341711	-1.48888	0.136518466153124	0.704611438209671	none
41	TPP1	227.680589257751	-0.07889	0.253257001443188	-0.311502	0.755419220381193	0.972578467783707	none
42	CLN5	255.878689252158	0.241591168895398	0.257233330469076	0.939190766821879	0.347632808708551	0.803101198686299	none
43	COL4A1	217.286202308355	0.640300412306462	0.340631373106596	1.87974585683888	0.0601427226404005	0.610244765119113	none
44	CPT2	277.044418522623	0.0333834942002326	0.275036261222179	0.121378519515522	0.90339123001764	0.991512434403836	none
45	CDAN1	123.529349744975	0.225573074635797	0.300093990316767	0.751674748293662	0.452246679626946	0.871800828196523	none
46	CTSD	181.542972198297	0.0326361925061971	0.281023862008851	0.116133172012166	0.907546999209369	0.991512434403836	none
47	DAG1	531.600884014085	-0.120198	0.240810577793667	-0.49914	0.617681084471887	0.930446042608295	none
48	DHFR	20.4662471913758	0.493625351564583	0.478800306276017	1.03096289850746	0.302558218655528	0.792106721102541	none
49	FKTN	131.640490233391	0.199959525834781	0.26070691358867	0.766989732195086	0.443087620363147	0.864254097345003	none
50	ALDOA	414.024092248189	-0.118449	0.220176429122119	-0.537975	0.590594544536289	0.925269955160482	none
51	FLI1	147.653323063646	0.219711012821233	0.328683485368182	0.668457718753709	0.503841462563879	0.880149795525046	none
52	LPIN1	291.600244510257	0.264756656605626	0.202143086023612	1.30974876169992	0.190280841866888	0.712646976496365	none
53	VPS13A	364.384800712355	0.0870068852113692	0.230982000701512	0.376682533474997	0.706409544634444	0.956466044999572	none
54	ALK	235.584356823173	0.195903872107903	0.332559494585914	0.58907917319225	0.555808163749267	0.902335236359281	none
55	GAA	132.989370272153	0.22072069984798	0.287641442115635	0.767346659871244	0.442875433291685	0.864254097345003	none
56	GATA2	104.848063943094	0.284223638846785	0.394743542556048	0.720020996433221	0.471512068099354	0.877231754603449	none
57	CBLIF	10.670289330422	1.43060034550287	0.726320612537283	1.96965406296994	0.0488780310774601	0.558606069456687	up
58	GCLC	848.285969494375	0.109771346922299	0.262149399893183	0.418735831426764	0.675409205845668	0.943803257076916	none
59	GRN	215.168185260066	0.0395084663626652	0.204745775117712	0.192963524350874	0.846987534527718	0.981481805851464	none
60	ACAD9	119.244502666869	-0.0650045	0.280413581533164	-0.231816	0.8166806279489	0.979823646144654	none
61	POMT2	510.431402228433	-0.422866	0.263358212437142	-1.60567	0.108346418154094	0.665187253169911	none
62	HBB	15.3868211958964	-0.00884596	0.643865469054396	-0.0137388	0.989038337499361	0.991512434403836	none
63	CFH	346.714298274905	0.0747400286772042	0.360844614726251	0.207125243462216	0.835912048117158	0.979823646144654	none
64	HLA-DRB1	8.42805252699083	-6.25405	3.38737200468149	-1.84628	0.0648509691881177	0.610244765119113	none
65	HMGCS2	264.866959824933	0.703185940784072	0.450425868137274	1.56115798520205	0.11848647947089	0.665187253169911	none
66	HMOX1	112.027635688166	0.195946869512308	0.30252534009811	0.647703988858459	0.51717642382218	0.880149795525046	none
67	KY	80.9026687563017	0.678055393990188	0.496743452545082	1.36500117015362	0.172252682239056	0.709006686974384	none
68	ACADM	205.018494094796	-0.112365	0.25697882710892	-0.437252	0.661928381713269	0.943803257076916	none
69	CFI	81.9441751296879	-0.0448232	0.332432272834102	-0.134834	0.892743034756175	0.991512434403836	none
70	IRAK1	104.09055659483	-0.323308	0.305996122898887	-1.05658	0.290705167996749	0.792106721102541	none
71	JAK2	375.410413086199	-0.656236	0.275321131138098	-2.38353	0.0171475074554079	0.420368826623478	down
72	KCNN4	143.306935653029	0.0240372540424852	0.372801489175623	0.0644773552156104	0.94859013750578	0.991512434403836	none
73	LIN28B	36.3951443736762	1.35598706195486	0.366461048756637	3.70022152846961	0.000215411342219058	0.0392828061927246	up
74	LIPA	623.75088445998	-0.142332	0.332028765376521	-0.428675	0.668159757481037	0.943803257076916	none
75	LMO1	422.515578816495	0.2596260810784	0.312878047811422	0.829799606889909	0.406652093131218	0.864254097345003	none
76	CD46	399.142930360546	-0.31956	0.232406596723438	-1.375	0.16913035185594	0.709006686974384	none
77	MPL	199.630999143715	-0.0701994	0.250815769474924	-0.279884	0.779566135753158	0.9788936956909	none
78	MTHFD1	352.023077386271	0.0939311640148216	0.293135978832401	0.320435466123816	0.748638243654929	0.972578467783707	none
79	MVK	302.476668298549	-0.2911	0.22287985663612	-1.30608	0.191523874933398	0.712646976496365	none
80	MYC	587.517171194309	-0.510602	0.315048578030434	-1.62071	0.105080406665934	0.665187253169911	none
81	MYCN	28.2402933033895	0.130386235704513	0.401622614160221	0.324648640558118	0.745447009633531	0.972578467783707	none
82	OCRL	143.000640362993	-0.187952	0.308907082774159	-0.608442	0.542894530820471	0.892066231764819	none
83	INPP5K	177.628402534317	-0.391016	0.294650595314366	-1.32705	0.184492042020157	0.712646976496365	none
84	PFKM	31.4053026962043	0.472907825586911	0.506828998464761	0.933071759941517	0.350782918769468	0.803101198686299	none
85	PIGA	168.627705287553	-0.86112	0.34994120474747	-2.46076	0.0138644309335253	0.390692513219131	down
86	PIK3CG	133.179313793994	0.0599558085088132	0.403423263645976	0.148617627964627	0.881855362385765	0.991512434403836	none
87	PLEC	1748.38543354458	-0.726238	0.274540113850434	-2.64529	0.00816211327984848	0.326484531193939	down
88	TOMM7	86.861732077098	0.076917110432793	0.282222390662428	0.272540779816422	0.785206239768425	0.979823646144654	none
89	TET2	196.973652585319	-0.300378	0.240643274243454	-1.24823	0.211946328380524	0.713253874312407	none
90	NSUN2	419.711705826883	0.252439695347548	0.259288723968875	0.973585320192521	0.330262478067526	0.800636310466731	none
91	POMGNT1	143.659105335104	0.426911845970818	0.234476819057032	1.82069957997417	0.0686525360759002	0.610244765119113	none
92	PNPLA2	382.70287334578	-0.122964	0.255837704298593	-0.480634	0.630776924834645	0.930989477759542	none
93	ZNFX1	362.215335910188	-0.403218	0.239793101998482	-1.68153	0.092660824684211	0.665187253169911	none
94	HACE1	184.682276765353	0.137032705511918	0.351029710726039	0.390373524874836	0.696260362077656	0.956237407145279	none
95	PEX2	394.634802999502	-0.535328	0.398281260848306	-1.3441	0.178917591926491	0.709006686974384	none
96	RB1	68.4924078907404	0.701519114869337	0.33776117630172	2.07696788171615	0.0378045237045956	0.479237461163449	up
97	RHAG	63.5861226943887	-0.0804953	0.424474946831486	-0.189635	0.849595188190173	0.981481805851464	none
98	RHCE	219.69892306308	-0.249594	0.274898683500668	-0.907949	0.363905230654729	0.803101198686299	none
99	RPS14	309.608434181644	0.0846784633322951	0.280653342711565	0.301719062079092	0.762866235667845	0.972578467783707	none
100	SAT1	177.642875920577	-0.33693	0.371019214789015	-0.90812	0.363814611517504	0.803101198686299	none
101	ABCG8	195.528429571255	1.17995609317471	0.3217865336072	3.66689084203588	0.000245517538704529	0.0392828061927246	up
102	SIL1	723.853987040401	0.462354622440615	0.218153950262819	2.11939605899227	0.0340570095936625	0.477788134249988	none
103	SLC4A1	102.346724901146	0.694876000667011	0.437120998749452	1.58966511024399	0.111910312107029	0.665187253169911	none
104	SLC19A1	352.808692918857	0.52831112136772	0.345282954791466	1.5300816737009	0.125996513860942	0.683370922635616	none
105	SPP1	179.393676677603	0.479766517493585	0.372743453356876	1.28712258571646	0.198052	0.713253874312407	none
106	AKR1D1	447.142502888697	0.229927233156558	0.185021411487944	1.24270608092048	0.213976162293722	0.713253874312407	none
107	STAT4	188.198238391863	0.244913011467561	0.307264888876032	0.797074512364388	0.425407757859561	0.864254097345003	none
108	STIM1	925.718859406339	0.0133937696161218	0.188225378147641	0.0711581495966813	0.943271888727061	0.991512434403836	none
109	TOP2A	145.87968018683	-0.169357	0.272514395867154	-0.621459	0.534297494171367	0.890495823618946	none
110	CRPPA	307.065451046735	0.362859861431164	0.288477280884688	1.25784554096726	0.208447622065941	0.713253874312407	none
111	XK	26.357631856113	0.340733600269202	0.423922742287497	0.803763436777645	0.421533609749898	0.864254097345003	none
112	FKRP	246.108964131057	-0.322626	0.386381000911627	-0.834994	0.40372122424231	0.864254097345003	none
113	USB1	178.488845253036	-0.179293	0.271136457994409	-0.661266	0.508441636767415	0.880149795525046	none
114	DNAJC5	186.11901579739	-0.18203	0.261815186937829	-0.695261	0.48689195484459	0.880149795525046	none
115	CALR	251.745596384995	-0.218307	0.348001824441564	-0.627315	0.530452682011826	0.890495823618946	none
116	PLA2G6	836.154262318138	0.348296827156466	0.276405644504008	1.26009303385053	0.207635802961962	0.713253874312407	none
117	OBSCN	260.978371920909	-0.138369	0.327723258977844	-0.422214	0.672868667931188	0.943803257076916	none
118	POMK	373.76649816277	-0.971626	0.430234229648155	-2.25837	0.0239228418717797	0.450312317586441	down
119	POMGNT2	335.476129628823	-0.0535703	0.238943975809491	-0.224196	0.822604643145623	0.979823646144654	none
120	PHOX2B	11.5209045287958	0.691545123495268	0.673991602465127	1.02604412423825	0.304870786056579	0.792106721102541	none
121	MLIP	196.476036115824	0.26278758245733	0.351970185978948	0.746618869795544	0.455293654747059	0.872418979156042	none
122	SLC7A7	462.425884444418	0.344703863917414	0.333084632236911	1.03488372190116	0.300723217540771	0.792106721102541	none
123	AIFM1	154.523390241662	-0.734066	0.355507265844317	-2.06484	0.0389380437195302	0.479237461163449	down
124	LARGE1	920.174896138983	0.285447760216857	0.309467269879687	0.922384329456979	0.356328140745231	0.803101198686299	none
125	KIF23	103.627	-0.365043	0.288732040808417	-1.2643	0.206123961023702	0.713253874312407	none
126	PIEZO1	147.973232700151	0.184949054120782	0.262414582368796	0.704797166572302	0.480936472107359	0.880149795525046	none
127	LRPPRC	292.858062105004	0.510974622273727	0.280271520952218	1.82314143277098	0.0682819727201068	0.610244765119113	none
128	COX20	307.721197496493	-0.772175	0.276023651129998	-2.7975	0.00515004305901966	0.287599945329225	down
129	MTFMT	182.685416743608	0.156459523274177	0.344603326300291	0.454027896230569	0.64980874856945	0.943803257076916	none
130	NDUFA11	780.212814358212	-0.442697	0.355126978746448	-1.24659	0.212548854575598	0.713253874312407	none
131	NAXE	211.814084673821	-0.0131064	0.34671420152285	-0.0378016	0.96984586621495	0.991512434403836	none
132	SLC31A1	63.2440309056864	0.54129890992027	0.330663970463544	1.63700601901515	0.101629211919014	0.665187253169911	none
133	COX4I1	87.9168829006792	0.273650590676385	0.274080745323371	0.998430555030494	0.318070623347406	0.795176558368514	none
134	NADK2	444.73532792875	0.314167562988066	0.278752597953832	1.12704801782726	0.259722179593254	0.748748625854427	none
135	COX6B1	131.455870806593	-0.526277	0.346019899971244	-1.52094	0.128273869160671	0.684127302190244	none
136	COX8A	142.070790164897	-0.0847742	0.293894023914331	-0.288452	0.773001029022455	0.978477564415996	none
137	COX10	237.722880392203	0.204009948536652	0.240110308406086	0.849650937066892	0.395519183474108	0.85517661291699	none
138	IBA57	572.426515850028	-0.552308	0.239337574891749	-2.30765	0.0210184413311739	0.420368826623478	down
139	TXN2	201.192983251216	-0.230553	0.376671757733574	-0.612078	0.540486122677286	0.892066231764819	none
140	NDUFAF3	280.015892384576	-0.405678	0.27969910472279	-1.45041	0.146944407552948	0.709006686974384	none
141	TPK1	413.811597284297	0.0792020048827689	0.249711422702757	0.317174136551401	0.751111473571858	0.972578467783707	none
142	NFU1	221.755559553235	0.0497152883932608	0.202255224026238	0.245804718432446	0.805833404328182	0.979823646144654	none
143	NDUFAF4	220.891857738314	0.194344682605232	0.285929631596854	0.67969409648052	0.496698174820485	0.880149795525046	none
144	SLC25A4	109.455979029032	0.390328594475253	0.368786459622725	1.05841357319508	0.289866934042719	0.792106721102541	none
145	NDUFS7	127.428655482291	0.120026617058817	0.320770254054806	0.374182504585694	0.708268539455752	0.956466044999572	none
146	MDH2	77.8889943201924	0.67726664265101	0.49780392182347	1.36050885290369	0.173668953318544	0.709006686974384	none
147	MECP2	201.206203880798	-0.38599	0.251898631684045	-1.53232	0.125443300222398	0.683370922635616	none
148	MPV17	186.900924872267	0.106845633479845	0.238842901826345	0.447346907372313	0.654624603607583	0.943803257076916	none
149	NDUFA1	19.4938762741364	-0.177442	0.461810806039565	-0.38423	0.700807771888447	0.956466044999572	none
150	NDUFA4	230.991820726584	-0.239066	0.234351498762743	-1.02012	0.307672282067183	0.792106721102541	none
151	NDUFA8	93.1353635588112	0.14431537086129	0.279210274242879	0.516869843893184	0.60524701995784	0.925269955160482	none
152	NDUFA10	92.0864569889364	0.21389541810987	0.280128354337687	0.763562184255098	0.445128191867132	0.864254097345003	none
153	NDUFB3	183.016416522557	-0.0538858	0.22632193239133	-0.238094	0.811808571202041	0.979823646144654	none
154	NDUFB8	52.8315219461713	0.189332994237278	0.384524233012831	0.492382476791677	0.622448984593873	0.930446042608295	none
155	NDUFB9	189.703120421792	0.228057648663962	0.378093715175464	0.603177570825599	0.546390566955952	0.892066231764819	none
156	NDUFB10	84.4082980005488	-0.384709	0.318620761857045	-1.20742	0.227270946247181	0.734230189821114	none
157	NDUFS2	374.07462059274	-0.388834	0.259300135117309	-1.49955	0.133730534024783	0.70153722767099	none
158	NDUFV1	130.188866113228	0.0248499299535193	0.275311433643173	0.0902611621489246	0.928079682245715	0.991512434403836	none
159	NDUFS4	94.7895155073542	-0.298323	0.404984468265276	-0.736628	0.461348739582331	0.877231754603449	none
160	NDUFS6	73.6540502386055	0.0736033753173436	0.302366580861508	0.243424306706223	0.80767671597588	0.979823646144654	none
161	NDUFS8	253.97509462517	-0.172972	0.263185226286984	-0.657226	0.511035752098754	0.880149795525046	none
162	NDUFV2	69.9260181957015	-0.413848	0.421870598103055	-0.980983	0.326600918192967	0.797803769631676	none
163	OPA1	102.584607323044	0.0870453164206815	0.413502878141856	0.210507159736915	0.833271864194057	0.979823646144654	none
164	RRM2B	1270.73649301291	-0.831447	0.382954690324745	-2.17114	0.0299208523279907	0.458295690637929	down
165	NDUFAF1	105.819033551349	0.00846003949453882	0.263277902846783	0.0321334962146907	0.974365591079205	0.991512434403836	none
166	TRAPPC12	160.337333616656	0.176449047913971	0.231342154172173	0.762718962937691	0.445631018943517	0.864254097345003	none
167	GLRX5	241.446745206793	-0.370675	0.313038745191609	-1.18412	0.236366725283878	0.734230189821114	none
168	TIMMDC1	222.876748715848	-0.40892	0.250086318469118	-1.63511	0.102025079661572	0.665187253169911	none
169	PDHA1	218.673378182211	-0.673515	0.242045222841202	-2.7826	0.00539249897492296	0.287599945329225	down
170	ATP5PO	60.8085073649846	0.702801082966178	0.434996771235968	1.61564666553568	0.106170728365284	0.665187253169911	none
171	NDUFB11	152.64638898568	-0.719234	0.309803864308146	-2.32158	0.0202556954208727	0.420368826623478	down
172	TRMT10C	89.6808631700179	-0.0480535	0.337205872370893	-0.142505	0.886681249507469	0.991512434403836	none
173	RMND1	26.3221363399944	0.618307136735636	0.533905749781436	1.15808293315581	0.246830194044447	0.738806424704286	none
174	DARS2	241.545693630634	-0.574907	0.260895933529547	-2.20359	0.0275532713922287	0.458295690637929	down
175	FOXRED1	177.218873899444	-0.0798558	0.277607089392934	-0.287658	0.773608824366397	0.978477564415996	none
176	NDUFA12	251.010411464203	-0.01572	0.287012937438932	-0.054771	0.956320895248426	0.991512434403836	none
177	COQ8A	821.367529706111	-0.29899	0.26061811760638	-1.14723	0.25128526667365	0.738806424704286	none
178	RARS2	55.8462198764434	0.670815134962324	0.45585977595399	1.47153833338002	0.141145588623977	0.705727943119887	none
179	SLC25A19	366.937889165098	-0.471653	0.222893841049405	-2.11604	0.0343410221492179	0.477788134249988	none
180	SLC13A3	365.584027301002	0.98438112716132	0.367332614659383	2.67980867441926	0.0073664250879117	0.326484531193939	up
181	SLC2A1	565.607498034131	-0.127114	0.313379322514299	-0.405625	0.68501850038336	0.953069217924674	none
182	NDUFAF5	133.869960105247	0.487001665043947	0.300382019012041	1.62127435805145	0.104958811765424	0.665187253169911	none
183	NARS2	288.679754783232	0.0185573244114962	0.219727922002993	0.0844559227718149	0.932693946115539	0.991512434403836	none
184	NUBPL	198.948850092658	0.352475577745607	0.380425739911025	0.926529255954249	0.354171000426411	0.803101198686299	none
185	PDHX	448.919024677735	0.247789997643052	0.207313233186779	1.19524448021997	0.231991524555621	0.734230189821114	none
186	CLPB	302.415766976056	0.0516903170347973	0.242175286860926	0.213441750001855	0.830982418895907	0.979823646144654	none
187	UQCC2	207.30823543561	-0.120873	0.304676062092554	-0.396726	0.691569347648569	0.956237407145279	none
188	COA8	167.023330732982	0.368522674643863	0.314253553281899	1.17269214872897	0.240919281035053	0.734230189821114	none
189	COX14	644.019276632485	-0.319027	0.26882253431671	-1.18676	0.235323096782666	0.734230189821114	none
190	GFM1	150.906831444796	-0.507319	0.276052279340309	-1.83777	0.066096983566177	0.610244765119113	none
191	ALDH4A1	255.729906225092	0.0382239069790785	0.265638283234066	0.143894571647256	0.885583722276258	0.991512434403836	none
192	PNPT1	209.90986721755	0.471058050546652	0.349452542261436	1.34798862099632	0.177662042499597	0.709006686974384	none
193	SUCLA2	140.904078618112	0.39128654647586	0.277315636708347	1.41097902419176	0.158250799055714	0.709006686974384	none
194	ATPAF2	32.5944343803995	0.173914600205755	0.369871808125021	0.470202368456722	0.638210442166184	0.936822667399903	none
195	NDUFAF2	16.8623686710636	0.247011024584312	0.468310099146267	0.5274518423468	0.597879850431511	0.925269955160482	none
196	TIMM50	92.9105802918865	-0.0125352	0.371561906577258	-0.0337366	0.973087166513674	0.991512434403836	none
197	LONP1	12.1640716703677	0.837441820014981	0.645242950655826	1.29787054498434	0.194331823176711	0.713253874312407	none
198	SCO2	145.323950054997	-0.361096	0.302171959341129	-1.195	0.232086463391451	0.734230189821114	none
199	TSFM	71.2412027327674	0.383904126660663	0.30270589149517	1.26824134398054	0.204711776706945	0.713253874312407	none
200	MRPL3	71.1854446527054	-0.0325116	0.320920833093956	-0.101307	0.91930657703636	0.991512434403836	none
201	CYC1	299.302426294275	-0.59738	0.321594077133129	-1.85756	0.0632317507577157	0.610244765119113	none
202	PDSS1	321.19914547681	0.467431370971879	0.215093514283214	2.17315418612023	0.0297687145935209	0.458295690637929	none
203	NDUFA9	13.1335925123963	-0.555982	0.720881070925703	-0.771254	0.440556467215682	0.864254097345003	none
204	BCS1L	190.317633670628	0.128570941265631	0.263042771674986	0.488783403729083	0.624995048897611	0.930446042608295	none
205	SDHA	235.804965618022	0.167801342599533	0.237595605272655	0.706247669888383	0.480034130155988	0.880149795525046	none
206	HS6ST2	26.1843655709214	0.285719774026359	0.488127169633957	0.585338804722995	0.558319927497305	0.902335236359281	none
207	CDK5	330.16894880838	-0.455567	0.289322164660029	-1.5746	0.115348590473307	0.665187253169911	none
208	WARS2	288.07782590736	-0.110436	0.226037984102963	-0.488574	0.625143434877448	0.930446042608295	none
209	YME1L1	85.5908876164003	0.28028193841657	0.280699881770283	0.998511066869435	0.318031600749633	0.795176558368514	none
210	LIAS	417.42288168357	1.16550226307423	0.392921913253864	2.96624398833468	0.00301461227464917	0.241168981971934	up
211	PLPBP	173.694953231976	-0.0270834	0.340984568317367	-0.0794271	0.936692898766219	0.991512434403836	none
212	POLG2	115.644910576234	0.0374128762898138	0.320893906339768	0.116589550473421	0.907185318762045	0.991512434403836	none
213	SFXN4	157.612721373923	-0.194272	0.301855433319255	-0.643594	0.51983847298198	0.880149795525046	none
214	EARS2	56.5649046075821	1.14861925125534	0.470573250257795	2.44089363478711	0.0146509692457174	0.390692513219131	up
215	TANGO2	179.958195414134	-0.168237	0.240892226460452	-0.698389	0.484933653317295	0.880149795525046	none
216	DNAJC19	156.380027281992	-0.34346	0.292810294109362	-1.17298	0.2408047442779	0.734230189821114	none
217	CRAT	216.376398870642	-0.187561	0.257747052139671	-0.727695	0.466800132375264	0.877231754603449	none
218	SLC25A10	810.635661976412	0.56879292066514	0.412530085353766	1.37879136785229	0.167959088952058	0.709006686974384	none
219	DGUOK	104.894419627238	-0.0420491	0.268573025592814	-0.156565	0.875587717919962	0.991512434403836	none
220	DLD	449.367918666847	-0.0434917	0.201261955268164	-0.216095	0.828913538053575	0.979823646144654	none
221	DTYMK	151.065182645013	-0.217334	0.266274287065361	-0.816205	0.414382933629351	0.864254097345003	none
222	FASTKD2	122.458103457759	-0.0641693	0.323071808871806	-0.198622	0.842558124400821	0.980431272030047	none
223	LARS2	518.630033405381	0.384796394402652	0.224949921459366	1.71058692488657	0.0871573943674929	0.665187253169911	none
224	ISCU	260.699096697662	-0.339197	0.316246987248519	-1.07257	0.283463681829996	0.792106721102541	none
225	RNASEH1	206.691699380492	-0.258575	0.252963163189838	-1.02218	0.306693845335968	0.792106721102541	none
226	MTO1	116.14347412946	0.548304461029869	0.293528850915082	1.86797467887916	0.0617656004390641	0.610244765119113	none
227	FBXL4	276.304852500553	0.364179920160014	0.284879733880919	1.27836373335087	0.201121205278423	0.713253874312407	none
228	HIBCH	340.601315958326	0.147343023760716	0.203807341173881	0.722952484989281	0.469709076561576	0.877231754603449	none
229	AMPD2	316.966834281178	0.0368669736751341	0.232995354676039	0.15823050947258	0.874275163496283	0.991512434403836	none
230	GK	205.540652358272	-0.448894	0.28294345833042	-1.58651	0.112622942204469	0.665187253169911	none
231	AMPD3	1027.38087606511	0.326615514585414	0.207935458433538	1.57075429580862	0.116239731969746	0.665187253169911	none
232	GOT2	162.480126637465	0.200565230732482	0.33150088406966	0.605021706941618	0.545164573734437	0.892066231764819	none
233	SLC25A42	601.778375931607	-0.0733834	0.26279105184229	-0.279246	0.780055913753686	0.9788936956909	none
234	MRPS28	529.096911122646	-0.813872	0.32031753149225	-2.54083	0.0110589939035369	0.390692513219131	down
235	GYS2	68.963166760088	0.267723676926952	0.51101955850169	0.523901037588304	0.600347373096641	0.925269955160482	none
236	HADHB	107.498869456148	0.867782765140342	0.351389869639838	2.46957251792656	0.0135274597192746	0.390692513219131	up
237	HMGCL	212.946931412815	-0.0843955	0.226015093759175	-0.373407	0.708845913868699	0.956466044999572	none
238	HSPD1	113.154885466507	0.475321514587625	0.293290995622991	1.62064816745559	0.105093115747981	0.665187253169911	none
239	ACAT1	266.349870459426	0.167085064347739	0.252177870145457	0.662568306455137	0.507607074084052	0.880149795525046	none
240	ACAT2	243.048774270554	-0.0302354	0.281816099288447	-0.107288	0.914560662976108	0.991512434403836	none
241	LETM1	208.687718953279	-0.253463	0.269903085556542	-0.93909	0.347684283926494	0.803101198686299	none
242	MIPEP	34.2915034917313	0.808045091650294	0.430260092724228	1.87803866850418	0.0603758754175895	0.610244765119113	none
243	ALDH6A1	413.010667482793	-0.47103	0.292730099050626	-1.60909	0.107596336582817	0.665187253169911	none
244	NDUFC2	57.3969601679149	0.02908308672174	0.351143797766003	0.0828238656264707	0.933991592295708	0.991512434403836	none
245	OGDH	758.709111920275	-0.195219	0.242136709469117	-0.806235	0.420107272788542	0.864254097345003	none
246	ATP5F1A	298.634808140201	-0.00435507	0.252779382884323	-0.0172287	0.986254140911568	0.991512434403836	none
247	PNPLA8	515.740682106121	-0.471557	0.27560380241492	-1.71099	0.0870820933050798	0.665187253169911	none
248	PC	644.582121405517	0.218370629072714	0.281922181387258	0.774577679550345	0.438589250731107	0.864254097345003	none
249	MRPS16	98.3778549434355	0.0379403410897164	0.255206077850275	0.148665507535347	0.881817579720584	0.991512434403836	none
250	YARS2	250.669739280299	-0.380607	0.277582613385836	-1.37115	0.170329080538876	0.709006686974384	none
251	NDUFA13	80.4229009005951	0.0947780589871975	0.312988302017464	0.302816617669976	0.762029618588329	0.972578467783707	none
252	MRPS7	158.419810904608	-0.421477	0.265422090801875	-1.58795	0.112297744248195	0.665187253169911	none
253	MRPS2	168.541037502903	-0.0519136	0.257318789210066	-0.201748	0.840113690168287	0.980431272030047	none
254	MPC1	413.242776581847	0.238505161973467	0.259966408564549	0.917446078092998	0.358908936526401	0.803101198686299	none
255	UPB1	464.289391952242	0.425010652702796	0.325024153331758	1.30762790502212	0.190999547299456	0.712646976496365	none
256	SLC25A3	264.861725575319	-0.176268	0.259373872286293	-0.679591	0.496763534498009	0.880149795525046	none
257	PHKG2	151.087405810929	-0.436842	0.279060589315723	-1.5654	0.1174883098221	0.665187253169911	none
258	POLG	345.379257268135	-0.124909	0.251312470553443	-0.497027	0.619169913403156	0.930446042608295	none
259	PDP1	386.257383088049	-0.409022	0.276576680195406	-1.47888	0.139173572450856	0.705727943119887	none
260	TMEM70	108.962295681611	-0.470851	0.414506612127353	-1.13593	0.25598496554757	0.744683536138384	none
261	PNPO	137.503433184156	-0.246434	0.249932182445637	-0.986002	0.324132115938652	0.797803769631676	none
262	ATAD3A	83.7164680478017	-0.215997	0.294704298928455	-0.732927	0.463603238705892	0.877231754603449	none
263	TRMU	198.878094097213	-0.128599	0.306549596720567	-0.419504	0.674848154341349	0.943803257076916	none
264	NAXD	195.361559148715	0.279545010621629	0.242296959535691	1.15372892485864	0.248611321423701	0.738806424704286	none
265	AGK	70.2592763707277	0.390734047258119	0.37546283602547	1.04067303010414	0.298027324337843	0.792106721102541	none
266	NGLY1	329.273342226815	-0.12129	0.270632170789685	-0.448174	0.654027280363199	0.943803257076916	none
267	MRPS22	721.784908474036	0.12692585968324	0.285908250437094	0.443939129035965	0.657086593628327	0.943803257076916	none
268	PDSS2	333.760919698705	0.0668010980139266	0.277792549104197	0.240471165369055	0.809965014218025	0.979823646144654	none
269	AARS2	51.1813971474837	0.0336035133129506	0.399437561998033	0.0841270739408231	0.932955399048712	0.991512434403836	none
270	TRMT5	115.20212979099	-0.0216006	0.309149172512194	-0.0698713	0.944296124603618	0.991512434403836	none
271	PYGL	331.932023145092	-0.0264767	0.269360931333866	-0.0982944	0.921698514950003	0.991512434403836	none
272	RARS1	137.556497966125	-0.00463049	0.305262737436842	-0.0151689	0.98789745661963	0.991512434403836	none
273	SCO1	128.242806234372	-0.0978141	0.292620374895777	-0.33427	0.738176055152692	0.972578467783707	none
274	NSUN3	151.731257735733	-0.0684385	0.267361374183661	-0.255977	0.797968227000021	0.979823646144654	none
275	MRPS14	310.711331043117	0.0588085959447417	0.22758273266149	0.258405351130987	0.796094087203805	0.979823646144654	none
276	RRAGC	256.051455540869	-0.297834	0.243775665274872	-1.22176	0.221800106299227	0.731711690884046	none
277	MRPL44	153.867486462233	-0.123824	0.290571978358885	-0.426138	0.670007480878661	0.943803257076916	none
278	SOD1	198.806430822547	0.0425814591278933	0.381925029967747	0.11149166927208	0.911226471372612	0.991512434403836	none
279	STAT2	260.955260535871	-0.296639	0.364152433655539	-0.814601	0.415300480080837	0.864254097345003	none
280	C1QBP	117.383927748866	0.0427071632715043	0.348069969308645	0.122697063916004	0.902346988954779	0.991512434403836	none
281	TK2	463.528551170435	0.00473736590893716	0.262481045151754	0.0180484114812871	0.98560023291204	0.991512434403836	none
282	UQCRB	211.849609263183	-0.496976	0.379953569430886	-1.30799	0.19087598540789	0.712646976496365	none
283	CA5A	73.2260594972587	0.584161612979799	0.426301596722091	1.37030125496015	0.170592881483724	0.709006686974384	none
284	CARS2	961.121972601912	-0.17115	0.192874028070848	-0.887367	0.374881434842258	0.821657939380292	none
285	TARS2	189.49125826279	-0.343081	0.251170141287565	-1.36593	0.171960915982992	0.709006686974384	none
286	PUS1	130.704666044594	-0.29878	0.322590352619523	-0.926189	0.354347848270798	0.803101198686299	none
287	ISCA1	248.78049139383	-0.145631	0.223455039502344	-0.651724	0.514579297819543	0.880149795525046	none
288	COG3	222.279766129501	0.484430367577819	0.289496756114475	1.6733533531763	0.0942577550306605	0.665187253169911	none
289	GTPBP3	272.525998295187	-0.804929	0.247296256771384	-3.25492	0.0011342458835742	0.120986227581248	down
290	PRSS12	125.129546622477	-0.270039	0.384200627029956	-0.702858	0.482143948473927	0.880149795525046	none
291	SERAC1	250.168671561405	0.151524713499493	0.289249222268401	0.523855214929116	0.600379246222736	0.925269955160482	none
292	YARS1	133.50852211191	-0.132766	0.438761969392045	-0.302592	0.762201161252582	0.972578467783707	none
293	SLC25A12	266.884595373162	0.286730430798823	0.311251181825253	0.921218769732425	0.356936220647363	0.803101198686299	none
294	SYNJ1	200.637591810765	-0.157553	0.306486854941819	-0.514062	0.607208408074066	0.925269955160482	none
295	NFS1	13.5813782763416	-0.0310391	0.613187510188889	-0.0506193	0.959628923103094	0.991512434403836	none
296	COX5A	205.77788250337	-0.151157	0.279386828468515	-0.541032	0.588485310548031	0.925269955160482	none
297	PMPCB	106.785730904366	0.0751583985944283	0.292740455708658	0.256740731008589	0.797378926368048	0.979823646144654	none
298	ENO1	282.991	-0.229095	0.286323419580084	-0.800125	0.423638409062299	0.864254097345003	none
299	ENO2	52.1884942433949	-0.342608	0.371808425567053	-0.921465	0.356807838388624	0.803101198686299	none
300	ENO3	94.9597621510275	0.129958752546337	0.351226023961603	0.370014587986638	0.711371620968432	0.956466044999572	none
301	ALDOB	343.118842284992	0.0887997251446621	0.404502993431821	0.219527980228975	0.826238786323984	0.979823646144654	none
302	ALDOC	180.598777654664	-0.315493	0.394646487986058	-0.799432	0.424039819019933	0.864254097345003	none
303	GAPDH	299.188546215101	-0.397514	0.28022489114103	-1.41855	0.156029552518942	0.709006686974384	none
304	GPI	47.3098872368442	0.156790107832478	0.45670444301514	0.343307603484996	0.731367061282049	0.971109790913924	none
305	ENO4	128.571924897313	0.452397234685006	0.283807123026991	1.59403058619491	0.110929184450752	0.665187253169911	none
306	PFKL	200.654869223277	0.138686488960264	0.222951736375233	0.622047135469943	0.533910874502174	0.890495823618946	none
307	PFKP	280.844954514891	0.302985885868401	0.355654504611972	0.851910722173942	0.39426364530339	0.85517661291699	none
308	PGAM1	28.1401896294402	-0.0445007	0.450686318864111	-0.09874	0.921344739684554	0.991512434403836	none
309	PGAM2	89.1885941492468	0.568930429428334	0.559724770211098	1.01644676045651	0.30941668793068	0.792106721102541	none
310	PGK1	248.032063092708	-0.33725	0.318236021721004	-1.05975	0.289258815112582	0.792106721102541	none
311	PGK2	40.5108210794662	-0.15025	0.484069876671317	-0.310389	0.756264875884539	0.972578467783707	none
312	PKM	384.350971527248	0.163591562176177	0.284001133145001	0.576024329074253	0.564598737180704	0.907897466823243	none
313	BPGM	402.349477775095	0.0126508196354936	0.199249338301417	0.0634924047594875	0.949374407166507	0.991512434403836	none
314	NUDT14	52.6511272216872	0.111003479644219	0.410891523946865	0.270152760947617	0.787042733162681	0.979823646144654	none
315	HK1	386.87277286278	0.202455152019708	0.300889714170399	0.672855011271852	0.501039536000766	0.880149795525046	none
316	SLC1A2	550.536265966053	0.483268817602053	0.222797688988644	2.16909259604881	0.0300756546981141	0.458295690637929	none
317	SLC2A3	78.0449932737268	-0.365673	0.359396955026316	-1.01746	0.308932802160785	0.792106721102541	none
318	CA2	299.688407949662	-0.99657	0.491602718168814	-2.02719	0.0426433451435971	0.505402609109298	down
319	CA4	90.295741543199	0.2775781777342	0.427698735754645	0.649003970620658	0.516335809736363	0.880149795525046	none
320	SLC4A4	296.029801221013	0.362162312111201	0.263880085302684	1.37245033741664	0.16992328899922	0.709006686974384	none

## Sheet: Table S5
Table S5 Differentially methylated CpG sites in the promoter regions of LMRGs identified between Cs+_T and Cs-_T
Pos	logFC	AveExpr	t	P.Value	adj.P.Val	B	sig
10:100988050-100988050	0.35175	0.240625	2.51914	0.0423538	0.414708	-5.57642	up
1:173822559-173822559	-0.11025	0.915375	-2.80629	0.0283764	0.370233	-5.15533	down
1:228308638-228308638	-0.1035	0.05175	-2.48019	0.0447458	0.425317	-5.63361	down
1:228308639-228308639	-0.1035	0.05175	-2.48019	0.0447458	0.425317	-5.63361	down
5:234867-234867	-0.10425	0.052125	-8.09811	0.000125137	0.0179235	0.864236	down
5:80651183-80651183	-0.493	0.29625	-3.3057	0.0144818	0.370233	-4.43461	down
5:80651231-80651231	0.17475	0.115875	5.61793	0.00103306	0.0731337	-1.51463	up
5:80651235-80651235	0.1495	0.1055	5.28329	0.00144522	0.0906889	-1.89079	up
5:80651244-80651244	0.22825	0.145625	6.41759	0.000488917	0.0445581	-0.673682	up
5:80651246-80651246	0.24225	0.156625	8.40736	9.99316e-05	0.0155728	1.11841	up
5:80651269-80651269	0.263	0.16775	4.92842	0.00209648	0.115544	-2.30642	up
5:80651305-80651305	0.1195	0.0885	2.67562	0.0340132	0.381172	-5.3467	up
5:80651640-80651640	-0.11125	0.072375	-6.636	0.000403462	0.0394222	-0.457244	down
5:80651646-80651646	-0.1055	0.074	-4.70616	0.00266986	0.136189	-2.57578	down
5:80651647-80651647	-0.113	0.08125	-6.13518	0.000631508	0.0526819	-0.961734	down
5:80651657-80651657	-0.1085	0.07275	-5.47941	0.00118505	0.0800909	-1.66852	down
5:80651662-80651662	-0.116	0.08175	-4.28757	0.00429132	0.188968	-3.10241	down
5:80651688-80651688	-0.11575	0.071125	-6.27224	0.000557145	0.0488263	-0.82076	down
5:80651689-80651689	-0.1355	0.094	-5.1019	0.0017442	0.102062	-2.10105	down
5:80651691-80651691	-0.1425	0.09275	-5.91383	0.000776578	0.0602464	-1.19422	down
5:80651695-80651695	-0.2335	0.195	-4.00908	0.00596995	0.239157	-3.46683	down
5:80651708-80651708	0.11025	0.068125	2.6668	0.0344339	0.382743	-5.35963	up
5:80651712-80651712	-0.141	0.10275	-3.13795	0.0180848	0.370233	-4.67425	down
5:80651876-80651876	0.128	0.09125	3.22064	0.0162008	0.370233	-4.55577	up
5:80651883-80651883	0.146	0.08125	2.60038	0.0377848	0.395077	-5.45713	up
5:80651889-80651889	0.1135	0.06825	3.11787	0.0185773	0.370233	-4.70313	up
5:80651900-80651900	0.15775	0.094125	3.56509	0.0103545	0.359968	-4.07028	up
5:80651903-80651903	0.1155	0.07125	2.87594	0.0257852	0.370233	-5.05366	up
5:80651931-80651931	0.1535	0.0915	3.39156	0.0129455	0.370233	-4.31313	up
5:80651933-80651933	0.22	0.14475	3.99431	0.0060774	0.24222	-3.48647	up
5:80651938-80651938	0.2045	0.12	4.44914	0.00356222	0.165609	-2.89613	up
5:80651940-80651940	0.1925	0.11875	4.49858	0.00336748	0.159211	-2.83376	up
5:80651943-80651943	0.1885	0.10075	4.99946	0.00194338	0.110025	-2.22181	up
5:80651948-80651948	0.21175	0.112875	4.21497	0.00467176	0.200548	-3.19633	up
5:80651951-80651951	0.21725	0.111875	3.49286	0.011357	0.370233	-4.17092	up
5:80651953-80651953	0.2585	0.17525	4.34698	0.00400551	0.179706	-3.02611	up
5:80651955-80651955	0.207	0.1255	3.51244	0.0110752	0.370233	-4.14357	up
5:80651959-80651959	0.25175	0.139625	3.93837	0.00650405	0.253883	-3.56111	up
5:80651966-80651966	0.2045	0.1195	3.387	0.0130225	0.370233	-4.31956	up
7:108527443-108527443	-0.1215	0.907	-4.36217	0.00393587	0.177455	-3.00669	down
8:94951879-94951879	-0.10225	0.051125	-5.61862	0.00103236	0.0731166	-1.51387	down
8:95051060-95051060	-0.14925	0.074625	-4.00689	0.00598577	0.239621	-3.46974	down

## Sheet: Table S6
Table S6 Primers used in this study
Gene	Forward (5’-3’)	Reverse (5’-3’)
LDHB	GCACCAGTTGCGGAAGAAGAGG	CAGCCAGAGACTTTCCCAGAATGC
SPP1	TCACACATGGAAAGCGAGGAGTTG	ACTGTCCTTCCCACGGCTGTC
OBSCN	CGTCATCCGCAGCCTGTTCTAC	CGCAATGTACCCGCCCTTCAG
NDUFS3	TGAAGCGGGTGGTGGCAGAG	GGTTGGCGATAGACTGGGAAAGC
SCO2	CCCAAGGATGAGGACCAGGACTAC	CGCCGCACACTGTCTGAGATC
AMPD1	ACTTGCGGAACATTGATGGTGAGG	CAGGAAGGTTGTCTGTTCGGAAGG
SERAC1	CGAGGCTGTGCGGGAAATGTC	ACTCTCTTCGCTTCGTGCCAAAC

## Sheet: Table S7
Table S7. The differential genes of LMRGs in tissues of Cs+ HCC patients with BCLC-B and BCLC-A
	baseMean	log2FoldChange	lfcSE	stat	pvalue	padj	sig
LIN28B	87.41	-10.07	2.62	-3.84	0	0.02	down
MVK	1221.8	-1.37	0.46	-3	0	0.26	down
SLC13A3	935.64	-2.7	0.91	-2.98	0	0.26	down
MT-ND2	429735	-1.57	0.63	-2.5	0.01	0.91	down
COG8	218.76	-1.15	0.47	-2.43	0.01	0.92	down
MPL	31.59	-3.01	1.39	-2.16	0.03	1	down
MT-ND1	388420	-1.52	0.73	-2.09	0.04	1	down
CRAT	2890.55	-1.1	0.54	-2.05	0.04	1	down
PUS1	913.15	-1.24	0.61	-2.04	0.04	1	down
SLC4A4	1639.55	1.46	0.65	2.26	0.02	1	up
CA2	2817.43	1.19	0.57	2.08	0.04	1	up
MPC1	3045.83	1.03	0.52	1.97	0.05	1	up
PRSS12	38.96	7.48	1.73	4.32	0	0.01	up
